# Supplementary material for: Safety and glycemic outcomes of do-it-yourself AndroidAPS hybrid closed-loop system in adults with type 1 diabetes
Source: PLoS One. 2021 Apr 5;16(4):e0248965. doi: 10.1371/journal.pone.0248965 (PMC8021167; doi:10.1371/journal.pone.0248965)
Supplement: S3 File — (XLS) [file pone.0248965.s003.xls]

## Sheet: Baza wizyty
patient [number]	sex (m=1)	age [years]	diabetes duration [years]	V0 date	V0 weight [kg]	V0 height [cm]	V0 BMI [kg/m2]	V0 HbA1c [%]	V0 HbA1c [mmol/l]	V0 fructosamine [umol/l]	V0 mean sensor glucose 4 weeks [mg/dl]	V0 SD sensor glucose 4 weeks[mg/dl]	V0 CV sensor glucose 4 weeks [%]	V0 DDI 4 weeks [U]	V0 DDI 4 weeks [U/kg b.w.]	V0 time <54 mg/dl 4 weeks [%]	V0 time <70 mg/dl 4 weeks [%]	V0 time 70-180 mg/dl 4 weeks [%]	V0 time 70-140 mg/dl 4 weeks [%]	V0 time >180 mg/dl 4 weeks [%]	V3 date	V3 weight [kg]	V3 height [cm]	V3 BMI [kg/m2]	V3 HbA1c [%]	V3 HbA1c [mmol/l]	V3 fructosamine [umol/l]	V3 SD DDI [U]	V3 mean DDI [U]	V3 DDI [U/kg b.w.]	V3 mean glucose [mg/dl]	V3 median glucose [mg/dl]	V3 SD glucose [mg/dl]	V3 CV glucose [%]	V3 time 70-180 mg/dl [%]	V3 time 70-140 mg/dl [%]	V3 time <70 mg/dl [%]	V3 time <54 mg/dl [%]	V3 time >180 mg/dl [%]	V4 date	V4 weight [kg]	V4 height [cm]	V4 BMI [kg/m2]	V4 HbA1c [%]	V4 HbA1c [mmol/l]	V4 fructosamine [umol/l]	V4 SD DDI [U]	V4 mean DDI [U]	V4 DDI [U/kg b.w.]
1	1	32	17	2019-03-09	73.4	187	21	6.2	44.266	324	130	43	33.0769	42.73	0.582153	0	2.75	85.5	65.5	11.75	2019-04-01	74	187	21.2	6	42.08	302	8.16	41.08	0.555135	131.3	123	43	32.7494	84.5	61.7	2.8	0.5	12.7	2019-04-27	74.9	187	21.4	6	42.08	285	3.55	39.13	0.52243
2	0	29	21	2019-03-09	52	161	20.1	6.3	45.359	348	165	73	44.2424	28.2	0.542308	4	8	53.5	30.5	38.5	2019-04-01	49.2	161	19	6	42.08	387	4.77	20.11	0.40874	141.4	135	47	33.239	78	51.3	2.3	0.7	19.7	2019-04-26	49.6	161	19.1	6.4	46.452	375	2.37	19.07	0.384476
3	0	37	24	2019-03-09	64.7	167	23.2	7	53.01	387	169	51	30.1775	40.93	0.632612	0	0.25	60.5	31.25	39.25	2019-04-01	65.5	167	23.5	6.8	50.824	340	3.16	41.1	0.627481	141.9	136	38.1	26.8499	83.5	54	0.2	0	16	2019-04-26	66.2	167	23.7	6.5	47.545	338	7.11	41.26	0.623263
4	0	42	21	2019-05-11	64.1	177	20.5	6.5	47.545	328	129	45	34.8837	35.75	0.557722	0.25	5	82.5	60	12.5	2019-06-03	64.7	177	20.7	6.1	43.173	295	2.99	31.58	0.488099	131.7	126	40.3	30.5998	84.2	60.3	2.7	0.3	13.1	2019-07-01	65.6	177	20.9	6.2	44.266	299	4.76	34.68	0.528659
5	0	26	12	2019-05-11	67	160	26.2	6.8	50.824	325	151	53	35.0993	42.3	0.631343	0	1	74.75	49	24.25	2019-06-04	66.6	160	26	6.4	46.452	305	3.73	41.81	0.627778	139.5	129	48.7	34.9104	79	57	1.4	0.2	19.6	2019-06-28	67.4	160	26.3	6.5	47.545	335	10.16	42.98	0.637685
6	0	38	10	2019-05-11	66.6	177	21.3	6.9	51.917	386	152	68	44.7368	39.61	0.594745	4.25	9.5	58	35	32.5	2019-06-10	66.9	177	21.4	7	53.01	324	5.03	40.08	0.599103	154.5	146	70.3	45.5016	58.4	36.9	9.5	3.8	32.1	2019-07-08	68.4	177	21.8	6.9	51.917	353	2.4	41.08	0.600585
7	1	23	10	2019-05-11	80.1	178	25.3	6.5	47.545	410	173	62	35.8382	56.1	0.700375	0.25	2	57	33.5	41	2019-06-03	78.6	178	24.8	6.2	44.266	325	7.67	46.94	0.597201	162	152	55.3	34.1358	65.6	38.5	1.2	0	33.2	2019-06-28	79.1	178	25	6.1	43.173	319	7	49.61	0.627181
8	0	22	14	2019-08-30	75.1	174	24.8	8	63.94	330	175	66	37.7143	60.4	0.804261	0	1.5	55.5	33.25	43	2019-09-23	76.1	173	25.4	7.3	56.289	315	7.24	58.66	0.770828	156.6	145	59.3	37.8672	66.2	42.6	3.2	0.5	30.6	2019-10-21	76.9	173	25.7	6.9	51.917	307	12.73	61.47	0.79935
9	0	32	18	2019-08-30	62.4	164	23.2	7.7	60.661	369	151	55	36.4238	35.7	0.572115	0.33	3.67	64.67	35.11	31.66	2019-09-23	63.5	167	22.8	7.2	55.196	339	3.53	37.77	0.594803	156.1	146	64.3	41.1915	62.8	40.7	5.3	2.2	31.9	2019-10-22	62.9	167	22.6	6.7	49.731	331	6.07	40.64	0.646105
10	1	27	11	2019-08-30	65.6	177	20.9	6.9	51.917	326	143	56	39.1608	44.7	0.681402	1.6	3.9	74.1	53.6	22	2019-09-24	65.6	178	20.7	6.7	49.731	340	6.47	47.55	0.724848	150.4	143	43.2	28.7234	73.1	45.3	0.6	0.1	26.3	2019-10-22	64.3	178	20.3	6.5	47.545	324	4.22	44.36	0.689891
11	1	40	25	2019-08-30	75.9	194	20.2	6.5	47.545	328	128	36	28.125	42.39	0.558498	0.25	2.25	89.5	63	8.25	2019-09-23	75.4	194	20	6.2	44.266	320	7.72	41.12	0.545358	128	125	31.5	24.6094	91.9	66.5	1.2	0	6.9	2019-10-21	77.3	194	20.5	5.8	39.894	298	6	47.13	0.609702
12	1	28	10	2019-09-05	99.5	194	26.4	6.8	50.824	n.d.	174	50	28.7356	53.9	0.541709	0	0	61	31	39	2019-09-24	101.3	194	26.9	6.8	50.824	336	7.77	60.26	0.594867	162.8	154	51.1	31.3882	66.2	35.3	0.9	0.1	32.9	2019-10-22	101.1	194	26.9	6.5	47.545	300	10.59	62.15	0.614738
m: male, V: visit, BMI: Body Mass Index, HbA1c: Glycated hemoglobin, SD: Standard Deviation, CV: Coefficient Variation, DDI: Daily Dose of Insulin, n.d.: no data.
[truncated: 59 more columns]
